# Supplementary material for: Single-Component Hydrophilic Terpolymer Thin Film Systems for Imparting Surface Chemical Versatility on Various Substrates
Source: Polymers (Basel). 2023 Dec 21;16(1):44. doi: 10.3390/polym16010044 (PMC10780973; doi:10.3390/polym16010044)
Supplement: Supplementary file 1 [file polymers-16-00044-s001.zip]

Archive with 1 entries (1 files):
- polymers-2758584-supplementary.pdf
